# Supplementary material for: Video-based long-term follow up of musician’s dystonia in pianists reveals similar improvements following different treatment strategies: a retrospective observational study
Source: J Clin Mov Disord. 2022 Jan 25;7(Suppl 1):10. doi: 10.1186/s40734-021-00092-3 (PMC8787894; doi:10.1186/s40734-021-00092-3)
Supplement: Supplementary file 6 — Additional file 6. Leave-one-out cross-validation estimates (via expected log pointwise predictive density, elpd) of regression models estimating dystonia-related irregularity while playing C-major scales on the piano keyboard. The model with the largest elpd is deemed to be the best model and listed at the top, and the other models are listed by decreasing epld, with the column elpd_diff showing their ‘distance’ to the top model. The column se_diff contains the pairwise standard error of each model with the top model. If a model lies more than approximately two SE away from the top model it is considered to be meaningfully worse. [file 40734_2021_92_MOESM6_ESM.csv]

Model	Formula	elpd_diff	se_diff
m1irr	Score ~ 0 + Intercept + Time + (1 | Code)	0	0
m0irr	Score ~ 0 + Intercept + (1 | Code)	-3	3.4
m3irr	Score ~ 0 + Intercept + Time + Therapy + (Time | Code) + (1 | Therapy)	-3.2	4.6
m2irr	Score ~ 0 + Intercept + Time + (Time | Code)	-3.7	3.1
m4airr	Score ~ 0 + Intercept + Time x Therapy + Duration_decadesC + (Time + Duration_decadesC | Code) + (1 | Therapy)	-5.3	5.9
m4irr	Score ~ 0 + Intercept + Time x Therapy + (Time | Code) + (1 | Therapy)	-5.4	5.3
m5irr	Score ~ 0 + Intercept + Time x Therapy + Duration_decadesC + mi(AgeFirstSympt_decadesC) + (Time + Duration_decadesC + mi(AgeFirstSympt_decadesC) | Code) + (1 | Therapy) AgeFirstSympt_decadesC | mi() ~ Time + Therapy	-241.9	11.3
m6irr	Score ~ 0 + Intercept + Time x Therapy + Duration_decadesC + mi(AgeFirstSympt_decadesC) + mi(TimeToTreatment_decadesC) + (Time + Duration_decadesC + mi(AgeFirstSympt_decadesC) + mi(TimeToTreatment_decadesC) | Code) + (1 | Therapy) AgeFirstSympt_decadesC | mi() ~ Time + Therapy TimeToTreatment_decadesC | mi() ~ Time + Therapy	-395.4	26.9
m7irr	Score ~ 0 + Intercept + Time x Therapy + Duration_decadesC + mi(AgeFirstSympt_decadesC) + mi(TimeToTreatment_decadesC) + (Time + Duration_decadesC + mi(AgeFirstSympt_decadesC) + mi(TimeToTreatment_decadesC) | Code) + (1 | Therapy) AgeFirstSympt_decadesC | mi() ~ Time + Therapy TimeToTreatment_decadesC | mi() ~ Time + Therapy	-397.6	27
