# Supplementary material for: Video-based long-term follow up of musician’s dystonia in pianists reveals similar improvements following different treatment strategies: a retrospective observational study
Source: J Clin Mov Disord. 2022 Jan 25;7(Suppl 1):10. doi: 10.1186/s40734-021-00092-3 (PMC8787894; doi:10.1186/s40734-021-00092-3)
Supplement: Supplementary file 7 — Additional file 7. Leave-one-out cross-validation estimates (via expected log pointwise predictive density, elpd) of regression models estimating dystonia-related movement impairment while playing c-major scales on the piano keyboard. The model with the largest elpd is deemed to be the best model and listed at the top, and the other models are listed by decreasing epld, with the column elpd_diff showing their ‘distance’ to the top model. The column se_diff contains the pairwise standard error of each model with the top model. If a model lies more than approximately two SE away from the top model it is considered to be meaningfully worse. [file 40734_2021_92_MOESM7_ESM.csv]

Model	Formula	elpd_diff	se_diff
m1imp	Score ~ 0 + Intercept + Time + (1 | Code)	0	0
m3imp	Score ~ 0 + Intercept + Time + Therapy + (Time | Code) + (1 | Therapy)	-4.5	5.9
m2imp	Score ~ 0 + Intercept + Time + (Time | Code)	-7.7	3.8
m0imp	Score ~ 0 + Intercept + (1 | Code)	-8.7	4.2
m4aimp	Score ~ 0 + Intercept + Time x Therapy + Duration_decadesC + (Time + Duration_decadesC | Code) + (1 | Therapy)	-11.6	9.5
m4imp	Score ~ 0 + Intercept + Time x Therapy + (Time | Code) + (1 | Therapy)	-11.9	8.7
m5imp	Score ~ 0 + Intercept + Time x Therapy + Duration_decadesC + mi(AgeFirstSympt_decadesC) + (Time + Duration_decadesC + mi(AgeFirstSympt_decadesC) | Code) + (1 | Therapy) AgeFirstSympt_decadesC | mi() ~ Time + Therapy	-247.6	13.5
m6imp	Score ~ 0 + Intercept + Time x Therapy + Duration_decadesC + mi(AgeFirstSympt_decadesC) + mi(TimeToTreatment_decadesC) + (Time + Duration_decadesC + mi(AgeFirstSympt_decadesC) + mi(TimeToTreatment_decadesC) | Code) + (1 | Therapy) AgeFirstSympt_decadesC | mi() ~ Time + Therapy TimeToTreatment_decadesC | mi() ~ Time + Therapy	-402.5	27.3
m7imp	Score ~ 0 + Intercept + Time x Therapy + Duration_decadesC + mi(AgeFirstSympt_decadesC) + mi(TimeToTreatment_decadesC) + (Time + Duration_decadesC + mi(AgeFirstSympt_decadesC) + mi(TimeToTreatment_decadesC) | Code) + (1 | Therapy) AgeFirstSympt_decadesC | mi() ~ Time + Therapy TimeToTreatment_decadesC | mi() ~ Time + Therapy	-402.7	27.5
